# Supplementary material for: Reliability and Validity of a Novel Reactive Agility Test with Soccer Goalkeeper-Specific Movements
Source: Sports (Basel). 2022 Oct 31;10(11):169. doi: 10.3390/sports10110169 (PMC9692244; doi:10.3390/sports10110169)
Supplement: Supplementary file 1 [file sports-10-00169-s001.zip]

Archive with 1 entries (1 files):
- sports-1941995-supplementary(1).mov
